# Supplementary material for: Metabolic and Transcriptomic Changes in the Mouse Brain in Response to Short-Term High-Fat Metabolic Stress
Source: Metabolites. 2023 Mar 9;13(3):407. doi: 10.3390/metabo13030407 (PMC10051449; doi:10.3390/metabo13030407)
Supplement: Supplementary file 1 [file metabolites-13-00407-s001.zip]

Archive with 16 entries (15 files):
- 230207_Metabolites_FastQC/
- 230207_Metabolites_FastQC/._HFD_1_fastqc.html
- 230207_Metabolites_FastQC/HFD_1_fastqc.html
- 230207_Metabolites_FastQC/HFD_1_fastqc.zip
- 230207_Metabolites_FastQC/HFD_2_fastqc.html
- 230207_Metabolites_FastQC/HFD_2_fastqc.zip
- 230207_Metabolites_FastQC/HFD_3_fastqc.html
- 230207_Metabolites_FastQC/HFD_3_fastqc.zip
- 230207_Metabolites_FastQC/NCD_1_fastqc.html
- 230207_Metabolites_FastQC/NCD_1_fastqc.zip
- 230207_Metabolites_FastQC/NCD_2_fastqc.html
- 230207_Metabolites_FastQC/NCD_2_fastqc.zip
- 230207_Metabolites_FastQC/NCD_3_fastqc.html
- 230207_Metabolites_FastQC/NCD_3_fastqc.zip
- 230207_Metabolites_SUPPLEMENTARY FIGURE_Kim_Hong.pptx
- 230207_Metabolites_SUPPLEMENTARY TABLE_Kim_Hong.xlsx
