# Supplementary material for: Metabolic and Transcriptomic Changes in the Mouse Brain in Response to Short-Term High-Fat Metabolic Stress
Source: Metabolites. 2023 Mar 9;13(3):407. doi: 10.3390/metabo13030407 (PMC10051449; doi:10.3390/metabo13030407)
Supplement: Supplementary file 1 [file metabolites-13-00407-s001.zip › 230207_Metabolites_SUPPLEMENTARY TABLE_Kim_Hong.xlsx]

## Sheet: Supplementary Table S1
		Filter: 36		Fold change	p-value
		ID	Gene symbol	HFD /NCD	HFD /NCD	transcript_id	tss_id	bioType	Aliases	Description	NCBI search
		17307	8430408G22Rik	2.53447	0.00984279	NM_001166580	TSS22386	protein_coding	Depp| Fseg	RIKEN cDNA 8430408G22 gene	8430408G22Rik
		7716	Snora81	2.01316	0.00397226	NR_034048	TSS641	snoRNA	MBI-61	small nucleolar RNA, H /ACA box 81	Snora81
		14313	Dmrtb1	1.92849	0.0043636	NM_019872	TSS22083	protein_coding	Dmrt6| Prp13	DMRT-like family B with proline-rich C-terminal, 1	Dmrtb1
		21218	Chek1	1.84616	0.00740028	NM_007691	TSS19790	protein_coding	C85740| Chk1| rad27	checkpoint kinase 1	Chek1
		4385	Gm20063	1.82366	0.0157787	NR_045049	TSS8294	lncRNA	.	predicted gene, 20063	Gm20063
		8183	Mx2	1.81693	0.0322915	NR_003508	TSS19041	misc_RNA	AI528743| Mx-2	MX dynamin-like GTPase 2	Mx2
		5252	A330033J07Rik	1.78621	0.00134098	NR_102303	TSS19906	lncRNA	.	RIKEN cDNA A330033J07 gene	A330033J07Rik
		15292	3110082J24Rik	1.78425	0.000691831	NM_001256263	TSS858	protein_coding	ENSMUSG00000073106	RIKEN cDNA 3110082J24 gene	3110082J24Rik
		13499	Synpo2	1.77154	0.01459	NM_080451	TSS5716	protein_coding	1110069I04Rik| 2310068J10Rik| 9530006G20Rik| AI848603| Myo	synaptopodin 2	Synpo2
		1356	Nmbr	1.74077	0.0392183	NM_008703	TSS2950	protein_coding	BB182387	neuromedin B receptor	Nmbr
		174	Snord89	1.71009	0.0291636	NR_028555	TSS11706	snoRNA	MBII-289	small nucleolar RNA, C /D box 89	Snord89
		20500	Zfp791	1.70288	0.00298216	NM_001037745	TSS19724	protein_coding	EG244556	zinc finger protein 791	Zfp791
		9874	Hsbp1l1	1.66866	0.00844379	NM_001136181	TSS17750	protein_coding	1810005K13Rik	heat shock factor binding protein 1-like 1	Hsbp1l1
		16424	Gm15408	1.64366	0.0177118	NR_040429	TSS9036	lncRNA	OTTMUSG00000021225	predicted gene 15408	Gm15408
		9271	Gm10190	1.62991	0.00297046	NR_028385	TSS24628	lncRNA	ENSMUSG00000066938	predicted gene 10190	Gm10190
		19723	Athl1	1.62394	0.0369791	NM_145387	TSS2353	protein_coding	5730511L01Rik| BC023151	ATH1, acid trehalase-like 1 (yeast)	Athl1
		19155	Hbb-b2	1.61739	0.0260878	NM_016956	TSS6099	protein_coding	AI036344| beta2| Hbb2| Hbbt2	hemoglobin, beta adult minor chain	Hbb-b2
		4052	Cbx2	1.60939	0.00715895	NM_007623	TSS27002	protein_coding	M33| MOD2| pc	chromobox 2	Cbx2
		14172	Acer2	1.59856	0.0301552	NM_001290541	TSS22383	protein_coding	2410116I05Rik| Asah3l| CRG-L1| maCER2	alkaline ceramidase 2	Acer2
		19154	Hbb-bt	1.59377	0.0327794	NM_008220	TSS6099	protein_coding	Beta-t	hemoglobin, beta adult t chain	Hbb-bt
		17496	Clec2d	1.58554	0.0313955	NM_053109	TSS17119	protein_coding	Clr-b| Clrb| Ocil	C-type lectin domain family 2, member d	Clec2d
		8048	4930478L05Rik	1.58186	0.0334549	NR_040569	TSS10339	lncRNA	.	RIKEN cDNA 4930478L05 gene	4930478L05Rik
		20936	Gm17296	1.58082	0.0421613	NM_001159907	TSS24430	protein_coding	Gm179| Tarbp1	predicted gene, 17296	Gm17296
		9255	Prkd3	1.5771	0.00615914	NM_029239	TSS20707	protein_coding	4930557O20Rik| 5730497N19Rik| Pkcnu| PKD3| Prkcn	protein kinase D3	Prkd3
		16549	Iqub	1.57022	0.0049551	NM_172535	TSS5553	protein_coding	4932408B21Rik| Trs4	IQ motif and ubiquitin domain containing	Iqub
		23197	Ace2	1.56248	0.0180746	NM_001130513	TSS26975	protein_coding	2010305L05Rik	angiotensin I converting enzyme (peptidyl-dipeptidase A) 2	Ace2
		2202	Gm15910	1.55729	0.0144154	NR_038023	TSS15801	lncRNA	OTTMUSG00000027725	predicted gene 15910	Gm15910
		18779	Lins	1.55309	0.00379055	NR_034030	TSS7953	.	.	.	Lins
		14480	4930538K18Rik	1.55016	0.0403226	NM_029198	TSS25773	protein_coding	RP23-344D2.8	RIKEN cDNA 4930538K18 gene	4930538K18Rik
		15659	Mob1b	1.53793	0.00849348	NM_026735	TSS16837	protein_coding	1110003E08Rik| AU015450| B230364F10| Mobkl1a	MOB kinase activator 1B	Mob1b
		619	Slco4c1	1.53765	0.0471603	NM_172658	TSS11860	protein_coding	9530051F04| C330017E21Rik| OATP-H| OATP-M1| oatp-R| OATP4C1| OATPX| PRO2176| SLC21A20	solute carrier organic anion transporter family, member 4C1	Slco4c1
		22993	3632454L22Rik	1.53511	0.0174769	NR_040281	TSS3121	lncRNA	.	RIKEN cDNA 3632454L22 gene	3632454L22Rik
		9997	Fosl1	1.51411	0.0420817	NM_010235	TSS21823	protein_coding	AW538199| fra-1| Fra1	fos-like antigen 1	Fosl1
		3231	Fam57a	1.51092	0.000573706	NM_027773	TSS25705	protein_coding	2310047D13Rik| 4932415L08Rik| 5430402E13Rik| 5430420K21Rik| Wdt3	family with sequence similarity 57, member A	Fam57a
		6973	Zfp7	1.50239	0.0166223	NM_145916	TSS12881	protein_coding	KRAB20| KRAB7| Krox-2| mszf73-2| Zfp-7| Zfp65| Zfp80| Zfp86-rs1	zinc finger protein 7	Zfp7
		23159	Phex	1.50023	0.0472064	NM_011077	TSS18728	protein_coding	Gy| HPDR| HPDR1| Hyp| PEX	phosphate regulating endopeptidase homolog, X-linked	Phex

## Sheet: Supplementary Table S2
		Filter: 56		Fold change	p-value
		ID	Gene symbol	HFD /NCD	HFD /NCD	transcript_id	tss_id	bioType	Aliases	Description	NCBI search
		1247	Vash2	0.664359	0.0135764	NM_144879	TSS13707	protein_coding	B130052G07Rik	vasohibin 2	Vash2
		4791	Mok	0.655377	0.00178552	NM_011973	TSS27215	protein_coding	Rage| RAGE1| Stk30	MOK protein kinase	Mok
		19677	Adam8	0.655262	0.000222088	NM_007403	TSS15635	protein_coding	ADAM 8| CD156| CD156a| E430039A18Rik| MS2	a disintegrin and metallopeptidase domain 8	Adam8
		1973	Rfx4	0.65523	0.0232361	NM_001024918	TSS18610	protein_coding	4933412G19Rik| NYD-sp10	regulatory factor X, 4 (influences HLA class II expression)	Rfx4
		3841	1700052K11Rik	0.654262	0.000229365	NR_027956	TSS4845	lncRNA	AI840954	RIKEN cDNA 1700052K11 gene	1700052K11Rik
		18957	E230029C05Rik	0.649804	0.016629	NR_110365	TSS17447	lncRNA	AI452102| B230337J15	RIKEN cDNA E230029C05 gene	E230029C05Rik
		17900	Zscan18	0.648509	0.0416184	NM_001017955	TSS26510	protein_coding	EG232875	zinc finger and SCAN domain containing 18	Zscan18
		513	3110079O15Rik	0.647673	0.00450855	NM_028473	TSS78	protein_coding	Snorc	RIKEN cDNA 3110079O15 gene	3110079O15Rik
		13894	Ccl19	0.647357	0.00320839	NM_011888	TSS16227	protein_coding	CKb11| ELC| exodus-3| MIP3B| Scya19	chemokine (C-C motif) ligand 19	Ccl19
		22092	Ngp	0.647002	0.0421465	NM_008694	TSS24204	protein_coding	bectenecin	neutrophilic granule protein	Ngp
		18163	Zfp112	0.646051	0.0463515	NM_021307	TSS15186	protein_coding	Znf112| Znf228	zinc finger protein 112	Zfp112
		9922	Aldh3b2	0.645661	0.036856	NM_001177438	TSS4327	protein_coding	AI848594| C130048D07Rik	aldehyde dehydrogenase 3 family, member B2	Aldh3b2
		5787	Gm3500	0.644127	0.00421546	NM_001256886_1	TSS2441	protein_coding	100041758| Gm3401	predicted gene 3500	Gm3500
		7686	Thpo	0.641561	0.0183961	NM_001289896	TSS16964	protein_coding	Mgdf| Ml| Mpllg| Tpo	thrombopoietin	Thpo
		5335	F12	0.640143	0.0163131	NM_021489	TSS9520	protein_coding	FXII| HAF	coagulation factor XII (Hageman factor)	F12
		21511	Gldn	0.639914	0.0229843	NM_177350	TSS9758	protein_coding	Clom| Colm| CRG-L2| Crgl2| Crlg2	gliomedin	Gldn
		11787	Plcb2	0.636317	0.00852622	NM_177568	TSS25941	protein_coding	AI550384| B230205M18Rik| B230399N12	phospholipase C, beta 2	Plcb2
		22694	Srpk3	0.633615	0.0350799	NM_019684	TSS11608	protein_coding	Mssk1| Stk23	serine /arginine-rich protein specific kinase 3	Srpk3
		835	Aspm	0.632589	0.0283292	NM_009791	TSS7209	protein_coding	Calmbp1| D330028K02Rik| MCPH5| Sha1	asp (abnormal spindle)-like, microcephaly associated (Drosophila)	Aspm
		8634	Rsph1	0.627171	0.0107062	NM_025290	TSS26020	protein_coding	MCA| Tsga2	radial spoke head 1 homolog (Chlamydomonas)	Rsph1
		12644	Car3	0.626621	0.0118018	NM_007606	TSS11218	protein_coding	BB219044| Ca3| Car-3	carbonic anhydrase 3	Car3
		20798	Gan	0.625762	0.019828	NM_001081151	TSS2609	protein_coding	A330045G18| gigaxonin	giant axonal neuropathy	Gan
		21705	Foxb1	0.622661	0.00844092	NM_022378	TSS2811	protein_coding	C43| Fkh5| Foxb1a| Foxb1b| Hfh-e5.1| Mf3| Twh	forkhead box B1	Foxb1
		10843	Fcna	0.620823	0.0340872	NM_007995	TSS22801	protein_coding	Fcn1	ficolin A	Fcna
		18496	9830147E19Rik	0.620498	0.0260483	NM_001242388	TSS18393	protein_coding	C330019L16Rik	RIKEN cDNA 9830147E19 gene	9830147E19Rik
		16150	A330070K13Rik	0.6202	0.0288848	NM_198665	TSS10436	protein_coding	Gm1051	RIKEN cDNA A330070K13 gene	A330070K13Rik
		2312	Cdk2	0.613351	0.00948565	NM_016756	TSS6756	protein_coding	A630093N05Rik	cyclin-dependent kinase 2	Cdk2
		15775	Hsd17b13	0.606083	0.0393675	NM_198030	TSS10491	protein_coding	AI047820| Pan1b| PAN1B-like	hydroxysteroid (17-beta) dehydrogenase 13	Hsd17b13
		17159	Ccdc37	0.60521	0.0403956	NM_173775	TSS22655	.	.	.	Ccdc37
		12105	Foxa2	0.601068	0.03558	NM_001291065	TSS1609	protein_coding	Hnf-3b| HNF3-beta| Hnf3b| HNF3beta| Tcf-3b| Tcf3b	forkhead box A2	Foxa2
		21366	Trim29	0.597033	0.0163708	NM_023655	TSS23789	protein_coding	1110047J21Rik| 2810431N19Rik| 4732461M22Rik| AI119726	tripartite motif-containing 29	Trim29
		16100	Dnah10	0.596077	0.0104739	NM_019536	TSS22287	protein_coding	Dnahc10	dynein, axonemal, heavy chain 10	Dnah10
		9599	Pcdhgb8	0.595317	0.0170972	NM_033580	TSS12477	protein_coding	.	protocadherin gamma subfamily B, 8	Pcdhgb8
		19232	Cnga4	0.595165	0.0393873	NM_001033317	TSS2718	protein_coding	.	cyclic nucleotide gated channel alpha 4	Cnga4
		15878	C130026L21Rik	0.594046	0.0131376	NR_015546	TSS14703	lncRNA	.	RIKEN cDNA C130026L21 gene	C130026L21Rik
		21082	Icam1	0.584462	0.0177784	NM_010493	TSS3442	protein_coding	CD54| Icam-1| Ly-47| MALA-2	intercellular adhesion molecule 1	Icam1
		15293	Gareml	0.583631	0.0472562	NM_001167879	TSS23032	protein_coding	Fam59b| Garem2| Gm444	GRB2 associated, regulator of MAPK1-like	Gareml
		18265	Hipk4	0.580412	0.0279983	NM_001033315	TSS4408	protein_coding	Gm162	homeodomain interacting protein kinase 4	Hipk4
		20918	Fam89a	0.579114	0.0103264	NM_001081120	TSS18119	protein_coding	2310031A18Rik	family with sequence similarity 89, member A	Fam89a
		18353	Zfp382	0.572399	0.00607709	NM_001081007	TSS97	protein_coding	5930415A09Rik| Znf382	zinc finger protein 382	Zfp382
		5647	Cartpt	0.570948	0.0102845	NM_001081493	TSS5734	protein_coding	Cart	CART prepropeptide	Cartpt
		18475	Zfp939	0.570803	0.0362349	NM_001243021	TSS22216	protein_coding	9430025M13Rik	zinc finger protein 939	Zfp939
		562	Fam132b	0.563019	0.00241369	NM_173395	TSS12088	protein_coding	4832406C22| myonectin	family with sequence similarity 132, member B	Fam132b
		4027	2900041M22Rik	0.561323	0.0267837	NR_015489	TSS9919	lncRNA	.	RIKEN cDNA 2900041M22 gene	2900041M22Rik
		8890	H2-M3	0.559716	0.0461664	NM_013819	TSS22420	protein_coding	H-2M3| Hmt| M3a| MuprM3| MuprM301| MuprM302| R4B2	histocompatibility 2, M region locus 3	H2-M3
		10156	Tkfc	0.555571	0.0218527	NM_145496	TSS147	protein_coding	BC021917| Dak	triokinase, FMN cyclase	Tkfc
		3053	G630025P09Rik	0.549603	0.0286637	NR_027913	TSS14937	lncRNA	4632403M07Rik	RIKEN cDNA G630025P09 gene	G630025P09Rik
		3907	Abca6	0.54311	0.00943379	NM_147218	TSS5032	protein_coding	6330565N06Rik	ATP-binding cassette, sub-family A (ABC1), member 6	Abca6
		2288	Apof	0.534776	0.0119439	NM_133997	TSS3288	protein_coding	AI255964	apolipoprotein F	Apof
		14661	Oprd1	0.534267	0.0121914	NM_013622	TSS27484	protein_coding	DOR| DOR-1| mDOR| Nbor	opioid receptor, delta 1	Oprd1
		10328	Dock8	0.530955	0.0260504	NM_028785	TSS15583	protein_coding	1200017A24Rik| 5830472H07Rik| A130095G14Rik| AI461977	dedicator of cytokinesis 8	Dock8
		18364	Syne4	0.503439	0.0297877	NM_153577	TSS3549	protein_coding	0610012K07Rik| AI428936| Nesp4	spectrin repeat containing, nuclear envelope family member 4	Syne4
		6068	Gch1	0.501759	0.006548	NM_008102	TSS26166	protein_coding	Gch| GTP-CH| GTPCH	GTP cyclohydrolase 1	Gch1
		7620	Scarf2	0.485299	0.00218851	NM_153790	TSS7810	protein_coding	NSR1| Scatf1| SREC-II| Srec2| SrecII| SRECRP-1	scavenger receptor class F, member 2	Scarf2
		19369	Micalcl	0.466484	0.0161531	NM_027587	TSS26126	protein_coding	4921517J23Rik	MICAL C-terminal like	Micalcl
		12946	Fgb	0.415135	0.0433094	NM_181849	TSS21173	protein_coding	2510049G14Rik	fibrinogen beta chain	Fgb

## Sheet: Supplementary Table S3
	Sample	Processed_read	Mapped_read	Mapping_rate
	HFD_1	15029262	14672745	97.63%
	HFD_2	19197453	18694529	97.38%
	HFD_3	18383223	17937386	97.57%
	NCD_1	17117396	16688584	97.49%
	NCD_2	18889572	18428861	97.56%
	NCD_3	21304220	20861633	97.92%

## Sheet: Supplementary Table S4
			Total	Expected	Hits	Raw p	-LOG10(p)	Holm adjust	FDR	Impact
		Aminoacyl-tRNA biosynthesis	74	0.93082	6	0.00023907	3.6215	0.020081	0.010257	0.082192
		Arginine biosynthesis	27	0.33962	4	0.00029231	3.5342	0.024261	0.010257	0.30769
		Valine, leucine and isoleucine biosynthesis	12	0.15094	3	0.00036631	3.4362	0.030037	0.010257	0.27273
		Nitrogen metabolism	10	0.12579	2	0.0064667	2.1893	0.5238	0.11706	0.33333
		Histidine metabolism	32	0.40252	3	0.0069678	2.1569	0.55742	0.11706	0.22581
		Arginine and proline metabolism	78	0.98113	4	0.015203	1.8181	1	0.1943	0.15584
		beta-Alanine metabolism	44	0.55346	3	0.016809	1.7744	1	0.1943	0.2093
		Linoleic acid metabolism	17	0.21384	2	0.018505	1.7327	1	0.1943	0.8125
		Phenylalanine metabolism	24	0.30189	2	0.035567	1.449	1	0.33196	0.21739
		Glycine, serine and threonine metabolism	72	0.90566	3	0.059826	1.2231	1	0.50254	0.12676
		Pantothenate and CoA biosynthesis	34	0.42767	2	0.066925	1.1744	1	0.51107	0.12121
		Valine, leucine and isoleucine degradation	88	1.1069	3	0.096335	1.0162	1	0.67435	0.11494
		D-Glutamine and D-glutamate metabolism	10	0.12579	1	0.11911	0.92404	1	0.75061	0.11111
		Lysine degradation	49	0.61635	2	0.1251	0.90274	1	0.75061	0.083333
		Ascorbate and aldarate metabolism	17	0.21384	1	0.1942	0.71175	1	1	0.0625
		Vitamin B6 metabolism	21	0.26415	1	0.23429	0.63024	1	1	0.05
		Biotin metabolism	21	0.26415	1	0.23429	0.63024	1	1	0.05
		alpha-Linolenic acid metabolism	22	0.27673	1	0.24401	0.61259	1	1	0.095238
		Pentose and glucuronate interconversions	32	0.40252	1	0.33485	0.47515	1	1	0.096774
		Pyrimidine metabolism	99	1.2453	2	0.35598	0.44857	1	1	0.040816
		Glycerolipid metabolism	35	0.44025	1	0.35998	0.44372	1	1	0.058824
		Fructose and mannose metabolism	37	0.46541	1	0.37622	0.42456	1	1	0.055556
		Starch and sucrose metabolism	37	0.46541	1	0.37622	0.42456	1	1	0.083333
		Drug metabolism - cytochrome P450	39	0.49057	1	0.39206	0.40665	1	1	0.10526
		Biosynthesis of unsaturated fatty acids	47	0.59119	1	0.45162	0.34522	1	1	0.021739
		Propanoate metabolism	48	0.60377	1	0.45866	0.33851	1	1	0.042553
		Galactose metabolism	51	0.64151	1	0.47925	0.31944	1	1	0.12
		Glyoxylate and dicarboxylate metabolism	56	0.7044	1	0.5119	0.29082	1	1	0.018182
		Glutathione metabolism	56	0.7044	1	0.5119	0.29082	1	1	0.072727
		Sphingolipid metabolism	58	0.72956	1	0.52439	0.28034	1	1	0.035088
		Folate biosynthesis	60	0.75472	1	0.53658	0.27037	1	1	0.13559
		Glycolysis or Gluconeogenesis	61	0.7673	1	0.54256	0.26555	1	1	0.066667
		Alanine, aspartate and glutamate metabolism	61	0.7673	1	0.54256	0.26555	1	1	0.083333
		Inositol phosphate metabolism	69	0.86792	1	0.58778	0.23078	1	1	0.044118
		Cysteine and methionine metabolism	71	0.89308	1	0.5984	0.22301	1	1	0.057143
		Phosphatidylinositol signaling system	74	0.93082	1	0.61382	0.21196	1	1	0.12329
		Arachidonic acid metabolism	79	0.99371	1	0.63826	0.195	1	1	0.025641
		Purine metabolism	169	2.1258	2	0.63921	0.19436	1	1	0.017857
		Amino sugar and nucleotide sugar metabolism	81	1.0189	1	0.64762	0.18868	1	1	0.0625
		Glycerophospholipid metabolism	86	1.0818	1	0.66999	0.17393	1	1	0.094118
		Tyrosine metabolism	88	1.1069	1	0.67855	0.16842	1	1	0.18391
		Metabolism of xenobiotics by cytochrome P450	117	1.4717	1	0.78096	0.10737	1	1	0.017241

## Sheet: Supplementary Table S5
	Compound name	Sample1	Sample2	Sample3	Sample4	Sample5	Sample6	Sample7	Sample8	Sample9	Sample10	Sample11	Sample12	Normality
	1,5-anhydroglucitol (1,5-AG)	0.7347	0.6464	0.6084	0.8702	0.7164	0.895	1.5573	1.7297	1.2777	1.6829	1.902	1.838	0.0500565
	12-HETE	0.5817	0.9173	0.729	1.0249	0.6374	0.716	1.0885	1.3798	1.2576	0.7992	1.433	1.2333	0.437554
	13-HODE + 9-HODE	0.8553	1.3985	1.0936	0.6343	0.8671	0.9817	0.9761	1.6949	1.0183	1.8609	1.3617	1.3211	0.611279
	1-methylimidazoleacetate	0.8082	0.8706	0.8457	0.8718	0.8309	0.8639	1.0318	1.0009	0.7939	1.1212	1.1384	0.9852	0.093684
	2-aminoadipate	0.5884	0.6941	0.6727	0.8084	0.8023	0.873	0.9654	1.0559	1.114	1.1198	1.519	1.3903	0.558025
	2-hydroxyadipate	0.5037	0.6775	0.7108	0.7422	0.7897	0.8026	0.9134	1.0214	0.9008	1.1209	1.3276	1.0334	0.98596
	2-hydroxybutyrate (AHB)	0.7285	0.8053	0.7452	0.8425	0.9572	0.8569	1.6642	2.1431	1.8778	3.3061	2.9796	2.6726	0.0370671
	2-methylbutyrylcarnitine (C5)	0.7652	0.6919	0.9672	0.9878	0.9791	0.8676	0.9967	1.117	1.3104	1.6069	1.5665	1.1662	0.309667
	3-hydroxyisobutyrate	0.5004	0.7031	0.7881	1.0178	0.9008	0.9421	0.9822	0.9677	1.3053	1.4992	2.2807	2.1079	0.0516108
	3-indoxyl sulfate	0.72	1.4063	1.045	1.3725	1.2142	1.6992	0.1145	1.0516	0.5007	0.284	0.6227	0.7345	0.967201
	3-methylglutarylcarnitine (1)	1.0438	0.9562	0.6899	1.3216	1.2049	1.0629	2.0887	2.1766	1.75	3.0309	2.7788	2.9544	0.160051
	3-methylglutarylcarnitine (2)	1.3602	0.3878	1.2027	0.736	0.5412	1.2986	0.5714	0.3878	0.3878	0.3878	0.3878	0.3878	0.0017302
	3-ureidopropionate	0.2662	0.5197	0.2662	0.2662	0.2662	0.3271	1.0384	1.4858	0.6836	3.2617	1.1611	2.199	0.0079509
	4-guanidinobutanoate	1.0929	1.1308	1.1735	1.1646	1.2166	1.1708	0.7186	0.8219	0.7195	0.8294	0.7548	0.8447	0.0197014
	5-aminovalerate	1.4645	0.967	0.9861	1.4336	1.2126	1.0139	0.9574	0.8049	0.5592	1.1714	0.842	0.9474	0.626692
	6-oxopiperidine-2-carboxylic acid	0.6526	0.7392	0.7922	0.8827	0.9213	1.2464	0.9418	1.9803	1.0247	1.2344	1.4066	1.1955	0.136527
	allantoin	0.7436	1.0263	0.7915	0.9384	0.8319	1.0448	0.5314	0.6184	0.4902	0.6086	0.5425	0.5407	0.147805
	alpha-hydroxyisovalerate	0.7406	0.8066	0.7904	0.7949	1.2097	1.0738	1.7988	2.7261	2.1785	3.3092	2.6904	1.6841	0.0984711
	arabonate/xylonate	1.0079	1.2209	0.9921	1.3832	0.9012	1.4009	0.829	0.8554	0.7366	0.9567	1.0756	1.0432	0.396662
	arginine	1.0103	1.1075	0.9513	1.0277	1.1967	1.0763	0.9171	0.9097	0.7371	0.9189	0.9393	0.9876	0.814043
	carnitine	1.1068	1.0202	0.9993	1.129	1.1207	1.0483	0.9822	0.9829	0.9122	0.9925	0.9952	0.8385	0.419418
	carnosine	0.8522	0.9445	0.8822	1.091	0.9686	1.2189	1.0811	1.7242	1.0345	1.7782	1.2071	1.3775	0.0578185
	cystathionine	0.957	0.6679	0.9935	0.8109	0.8765	0.7545	1.0581	1.0538	1.0716	1.0551	0.8726	1.2698	0.877078
	dihomo-linoleate (20:2n6)	0.8287	0.9538	0.8696	0.8801	1.1195	1.0788	0.901	1.1459	1.0286	1.3313	1.2304	1.2816	0.483842
	ergothioneine	0.8859	0.8752	0.7998	1.0862	1.0903	0.9924	0.7049	0.6419	0.5199	0.7051	0.7479	0.615	0.678726
	gamma-glutamylglutamine	0.9834	0.7783	1.0973	0.9695	1.039	1.0164	0.9965	1.2886	1.0708	1.3625	1.1644	1.049	0.490026
	gamma-glutamylthreonine*	0.5223	0.5632	0.409	0.841	0.8716	0.8149	1.2067	1.4292	1.5308	1.6508	1.9255	1.7001	0.385854
	glutamine	1.0278	0.9837	0.9951	1.017	1.0474	1.0973	1.1624	1.1781	1.0848	1.2363	1.3111	1.3951	0.222693
	glutarate (pentanedioate)	0.5846	0.7042	0.6987	0.8779	0.7901	1.0305	0.9857	0.8891	0.9841	0.9916	1.342	1.2363	0.813721
	guanidinoacetate	0.9641	0.6515	0.8748	1.0359	0.8921	1.1462	0.4083	0.6624	0.4547	0.333	0.5966	0.3884	0.43222
	hippurate	1.076	2.7894	3.8488	1.5523	1.3437	1.0445	0.676	0.0811	0.0733	0.0951	0.0733	0.1584	0.0159862
	homocitrulline	0.3464	0.2459	0.5888	0.3968	0.6862	0.7333	1.7123	2.1439	1.2647	4.1267	1.7629	4.2013	0.0132202
	indolepropionate	0.5688	1.091	0.8181	2.2175	0.7902	1.0414	0.5688	0.5688	0.5688	0.5688	0.5688	0.5688	0.000152
	isobutyrylcarnitine	0.7296	0.7553	0.9629	0.8124	1.0039	0.8211	1.3634	1.0799	1.383	1.8579	1.9118	1.4015	0.100592
	isoleucine	0.899	0.9399	0.875	0.8797	1.1594	0.9759	0.9246	1.0667	1.0569	1.3961	1.2999	1.2623	0.12386
	linoleate (18:2n6)	0.7184	0.9982	0.9406	0.8936	1.0087	1.089	0.9878	1.1385	1.062	1.2663	1.1747	1.3425	0.996939
	lysine	0.943	1.0704	0.9268	1.0913	1.1099	1.0197	1.2218	1.24	1.1146	1.3894	1.3262	1.3442	0.591492
	N2-acetyllysine	0.853	0.8395	0.8665	0.8212	0.9762	0.9746	0.8623	1.2657	0.9157	1.5101	1.1599	1.0984	0.0267342
	N-acetylarginine	0.9966	1.0034	1.0381	0.8736	1.1042	0.9377	0.6262	0.8606	0.6209	0.8998	0.7622	0.8086	0.647883
	N-acetylasparagine	0.918	0.8053	1.0368	0.8318	1.067	1.0947	0.9606	1.3819	1.0936	1.7038	1.39	1.6271	0.166246
	N-acetylglutamine	0.9634	0.9311	0.988	0.922	1.1773	1.0404	1.2538	1.2858	1.0659	1.9387	1.6171	1.9781	0.0148805
	N-acetylhistidine	0.6767	0.738	0.7737	0.5753	1.3803	0.9669	0.9708	1.3401	0.7533	1.5757	1.303	1.4599	0.179991
	N-acetylleucine	0.5504	0.727	0.8846	0.7141	1.1833	0.703	0.7473	1.099	1.1809	1.1902	1.4984	0.9748	0.476189
	N-acetylthreonine	0.8789	0.7247	0.6884	0.9601	1.0082	1.0185	0.9776	1.2449	0.954	1.3681	1.1109	1.2746	0.748074
	N-delta-acetylornithine	0.7945	0.5786	0.5033	0.7364	0.6266	0.911	0.0279	0.1584	0.0279	0.134	0.0279	0.0279	0.0356025
	ophthalmate	0.7978	0.8153	0.898	0.9615	1.0385	0.725	1.256	1.9736	1.6369	7.7422	2.8516	5.5043	0.000757
	palmitoyl-linoleoyl-glycerophosphocholine (2)*	0.9831	0.9817	1.1411	0.9606	1.0726	0.9711	1.1143	1.1262	1.0529	1.3211	1.465	1.4062	0.0453168
	p-cresol sulfate	0.2559	0.2559	0.2559	0.2559	0.2559	0.2559	0.8106	0.553	2.8035	2.1134	1	0.2559	0.000459
	phenol sulfate	0.913	1.4325	2.9489	1.4986	1.4405	2.2653	0.6082	0.9976	0.1399	0.1931	0.2823	0.5756	0.246392
	propionylcarnitine	1.1897	1.1985	1.028	1.2886	1.5177	1.057	1.0006	0.9815	0.7947	0.9736	1.054	0.9994	0.220992
	pyridoxate	0.9905	3.7864	1.5258	1.0095	2.1993	1.7075	0.5971	0.5971	0.5971	0.5971	0.6275	0.7308	0.00197825
	pyroglutamine*	0.9258	0.8424	0.8838	0.9132	0.9213	0.9407	0.8904	0.9938	0.9106	1.0335	1.0326	1.0385	0.18985
	serine	0.9311	0.833	0.9673	0.8968	0.9636	0.9945	0.933	1.0682	1.019	1.1198	1.1431	1.1025	0.86426
	threonine	0.8493	0.9368	0.8276	0.9193	0.9691	1.0007	1.4626	1.599	1.4911	1.669	1.8841	1.8572	0.0463241
	tiglyl carnitine	0.6988	0.6873	0.6259	0.9266	0.9626	0.7489	1.1096	1.476	1.3529	1.3061	1.7494	1.272	0.498353
	trans-4-hydroxyproline	0.901	0.9719	0.8523	0.9568	0.912	1.0852	0.7934	0.9136	0.7488	0.8571	0.8609	0.6668	0.975152
	UDP-glucose	0.5636	0.7081	0.615	1.2261	0.6329	0.9661	1.3818	1.0259	1.0944	1.459	1.2077	0.7872	0.439568
	urea	0.5806	0.6957	0.6393	0.5779	0.5142	0.8228	0.7494	0.6991	0.8365	0.7583	0.9872	1.0128	0.661806
	valine	0.7491	0.6957	0.8159	0.8094	0.9702	0.9147	0.9747	1.1919	1.1566	1.6951	1.455	1.3109	0.371386

## Sheet: Supplementary Table S6
		sample	Fold change (HFD/NCD)	Wilcoxon test p value	Welch's t-test p value	Welch's t-test q value
		1,5-anhydroglucitol (1,5-AG)	2.23	0.0021645	3.0961e-06	0.0005
		12-HETE	1.56	0.00865801	0.0047	0.0641
		13-HODE + 9-HODE	1.41	0.0930736	0.0458	0.2699
		1-methylimidazoleacetate	1.19	0.0649351	0.0229	0.1737
		2-aminoadipate	1.61	0.0021645	0.0005	0.0113
		2-hydroxyadipate	1.49	0.0021645	0.0014	0.0231
		2-hydroxybutyrate (AHB)	2.97	0.0021645	7.662e-05	0.0044
		2-methylbutyrylcarnitine (C5)	1.48	0.0021645	0.0034	0.0523
		3-hydroxyisobutyrate	1.88	0.00865801	0.0093	0.1065
		3-indoxyl sulfate	0.44	0.0151515	0.027	0.192
		3-methylglutarylcarnitine (1)	2.35	0.0021645	5.9342e-05	0.0041
		3-methylglutarylcarnitine (2)	0.45	0.0262788	0.0206	0.1624
		3-ureidopropionate	5.14	0.00433691	0.0004	0.0113
		4-guanidinobutanoate	0.67	0.0021645	5.1519e-06	0.0006
		5-aminovalerate	0.75	0.0151515	0.0407	0.2548
		6-oxopiperidine-2-carboxylic acid	1.49	0.025974	0.0209	0.1624
		allantoin	0.62	0.0021645	9.2111e-05	0.0045
		alpha-hydroxyisovalerate	2.66	0.0021645	4.3734e-05	0.0037
		arabonate/xylonate	0.8	0.0930736	0.0455	0.2699
		arginine	0.85	0.004329	0.0113	0.1191
		carnitine	0.89	0.0021645	0.0074	0.0938
		carnosine	1.38	0.0411255	0.0235	0.1749
		cystathionine	1.26	0.0151515	0.0138	0.1251
		dihomo-linoleate (20:2n6)	1.21	0.0411255	0.0402	0.2548
		ergothioneine	0.69	0.0021645	0.0005	0.0113
		gamma-glutamylglutamine	1.18	0.0411255	0.0417	0.2548
		gamma-glutamylthreonine*	2.35	0.0021645	0.0004	0.0111
		glutamine	1.19	0.004329	0.0035	0.0523
		glutarate (pentanedioate)	1.37	0.025974	0.0117	0.1191
		guanidinoacetate	0.51	0.004329	0.0006	0.0116
		hippurate	0.1	0.00499812	0.0002	0.0071
		homocitrulline	5.07	0.0021645	0.0002	0.0058
		indolepropionate	0.52	0.00962172	0.0323	0.2208
		isobutyrylcarnitine	1.77	0.0021645	0.0006	0.0116
		isoleucine	1.22	0.0411255	0.0317	0.2208
		linoleate (18:2n6)	1.23	0.025974	0.0181	0.1509
		lysine	1.24	0.0021645	0.0008	0.0153
		N2-acetyllysine	1.28	0.0411255	0.0416	0.2548
		N-acetylarginine	0.77	0.004329	0.0067	0.0884
		N-acetylasparagine	1.42	0.025974	0.0129	0.1251
		N-acetylglutamine	1.52	0.004329	0.0106	0.1172
		N-acetylhistidine	1.45	0.0649351	0.0488	0.2824
		N-acetylleucine	1.4	0.0411255	0.0348	0.2323
		N-acetylthreonine	1.31	0.0411255	0.0139	0.1251
		N-delta-acetylornithine	0.1	0.00433691	0.0004	0.0113
		ophthalmate	4	0.0021645	0.0093	0.1065
		palmitoyl-linoleoyl-glycerophosphocholine (2)*	1.23	0.025974	0.0155	0.1328
		p-cresol sulfate	4.91	0.00962172	0.0151	0.1327
		phenol sulfate	0.27	0.004329	0.0033	0.0523
		propionylcarnitine	0.8	0.004329	0.0118	0.1191
		pyridoxate	0.33	0.00433691	0.0046	0.0641
		pyroglutamine*	1.09	0.132035	0.0354	0.2323
		serine	1.14	0.0151515	0.0083	0.1012
		threonine	1.81	0.0021645	1.643e-06	0.0005
		tiglyl carnitine	1.78	0.0021645	0.0001	0.0051
		trans-4-hydroxyproline	0.85	0.0411255	0.02	0.1624
		UDP-glucose	1.48	0.0411255	0.0253	0.1843
		urea	1.32	0.0151515	0.0133	0.1251
		valine	1.57	0.0021645	0.0012	0.0222
